# Supplementary material for: View from the Top: Insights into the Diversity and Community Assembly of Ectomycorrhizal and Saprotrophic Fungi along an Altitudinal Gradient in Chinese Boreal Larix gmelinii-Dominated Forests
Source: Microorganisms. 2022 Oct 10;10(10):1997. doi: 10.3390/microorganisms10101997 (PMC9607379; doi:10.3390/microorganisms10101997)
Supplement: Supplementary file 1 [file microorganisms-10-01997-s001.zip]

Archive with 1 entries (1 files):
- microorganisms-1950505-supplementary.pdf
